# Supplementary material for: Plakophilin 3 Is Involved in Basal Body Docking in Multiciliated Cells
Source: Int J Mol Sci. 2025 Jun 4;26(11):5381. doi: 10.3390/ijms26115381 (PMC12155070; doi:10.3390/ijms26115381)
Supplement: Supplementary file 1 [file ijms-26-05381-s001.zip]

Archive with 3 entries (3 files):
- ijms-3570563-supplementary.pdf
- Movie S1-control.avi
- Movie S2-morphant.avi
